# Supplementary material for: Neuroprotective Effects and Treatment Potential of Incretin Mimetics in a Murine Model of Mild Traumatic Brain Injury
Source: Front Cell Dev Biol. 2020 Jan 10;7:356. doi: 10.3389/fcell.2019.00356 (PMC6965031; doi:10.3389/fcell.2019.00356)
Supplement: Supplementary file 1 [file Presentation_1.ZIP]

Archive with 17 entries (17 files):
- M20_PI3K_CrR_FIG8.Tif
- M20_TUB_CrR_FIG8.Tif
- M27_PKA_CrL_FIG7.Tif
- M27_tub_CrL_FIG7.Tif
- M29_PKA_CrR_FIG7.Tif
- M29_tub_CrR_FIG7.Tif
- M35_PI3K_CrL_FIG8.Tif
- M35_TUB_CrL_FIG8.Tif
- M42_PI3K_HipL_FIG8.Tif
- M42_PKA_HipL_FIG7.Tif
- M42_TUB_HipL_FIG7.Tif
- M42_TUB_HipL_FIG8.Tif
- M57_PI3K_HipR_FIG8.Tif
- M62_PKA_HipR_FIG7.Tif
- M62_TUB_HipR_FIG7.Tif
- MM22_PKA_FIG9.Tif
- MM22_TUB_FIG9.Tif
